# Supplementary material for: Incidence of Acute Kidney Injury in Polytrauma Patients and Predictive Performance of TIMP2 × IGFBP7 Biomarkers for Early Identification of Acute Kidney Injury
Source: Diagnostics (Basel). 2022 Oct 13;12(10):2481. doi: 10.3390/diagnostics12102481 (PMC9601128; doi:10.3390/diagnostics12102481)
Supplement: Supplementary file 1 [file diagnostics-12-02481-s001.zip]

Archive with 2 entries (2 files):
- Supplemental material.pdf
- Supplemental Tables Def.pdf
